# Supplementary material for: Adaptive, Clinically Guided Multimodal Therapy with Supportive Drug Sensitivity Testing in a Dog with Hepatic Neuroendocrine Carcinoma: A Case Report
Source: Animals (Basel). 2026 Feb 17;16(4):646. doi: 10.3390/ani16040646 (PMC12937194; doi:10.3390/ani16040646)
Supplement: Supplementary file 1 [file animals-16-00646-s001.zip]

Archive with 2 entries (2 files):
- Supplementary_Figure_S1.pdf
- Supplementary_Table_S1, S2.pdf
